# Supplementary material for: Design, Synthesis, and Biological Evaluation of BODIPY-Caged Resiquimod as a Dual-Acting Phototherapeutic
Source: J Med Chem. 2025 Feb 17;68(4):4561–81. doi: 10.1021/acs.jmedchem.4c02606 (PMC11873906; doi:10.1021/acs.jmedchem.4c02606)
Supplement: Supplementary file 2 — jm4c02606_si_002.csv [file jm4c02606_si_002.csv]

Resiquimod (R)	NC1=C2C(N(CC(C)(O)C)C(COCC)=N2)=C3C(C=CC=C3)=N1
1b	F[B-]1(F)[N+]2=C(C)C=C(C)C2=C(CO)C3=C(C)C=C(C)N13
1c	F[B-]1(F)[N+]2=C(C)C=C(C)C2=C(COC(NC3=C4C(N(CC(C)(O)C)C(COCC)=N4)=C5C(C=CC=C5)=N3)=O)C6=C(C)C=C(C)N16
2b	F[B-]1(F)[N+]2=C(/C=C/C3=CC=C(OCCOCCOCCOC)C=C3)C=C(C)C2=C(CO)C4=C(C)C=C(/C=C/C5=CC=C(OCCOCCOCCOC)C=C5)N14
2c	F[B-]1(F)[N+]2=C(/C=C/C3=CC=C(OCCOCCOCCOC)C=C3)C=C(C)C2=C(COC(NC4=C5C(N(CC(C)(O)C)C(COCC)=N5)=C6C(C=CC=C6)=N4)=O)C7=C(C)C=C(/C=C/C8=CC=C(OCCOCCOCCOC)C=C8)N17
1e	C[B-]1(C)[N+]2=C(/C=C/C3=CC=C(OCCOCCOCCOC)C=C3)C=C(C)C2=C(CO)C4=C(C)C=C(/C=C/C5=CC=C(OCCOCCOCCOC)C=C5)N14
3c	C[B-]1(C)[N+]2=C(/C=C/C3=CC=C(OCCOCCOCCOC)C=C3)C=C(C)C2=C(COC(NC4=C5C(N(CC(C)(O)C)C(COCC)=N5)=C6C(C=CC=C6)=N4)=O)C7=C(C)C=C(/C=C/C8=CC=C(OCCOCCOCCOC)C=C8)N17
2e	O=CC1=CC=C(OCCOCCOCCOC)C=C1
